# Supplementary material for: Genetic Variants Associated with Sensitive Skin: A Genome-Wide Association Study in Korean Women
Source: Life (Basel). 2024 Oct 22;14(11):1352. doi: 10.3390/life14111352 (PMC11595562; doi:10.3390/life14111352)
Supplement: Supplementary file 1 [file life-14-01352-s001.zip]

Archive with 1 entries (1 files):
- life-3232629-supplementary.pdf
